# Supplementary material for: Exploiting the ZIP4 homologue within the wheat Ph1 locus has identified two lines exhibiting homoeologous crossover in wheat-wild relative hybrids
Source: Mol Breed. 2017 Jul 18;37(8):95. doi: 10.1007/s11032-017-0700-2 (PMC5515957; doi:10.1007/s11032-017-0700-2)
Supplement: Supplementary file 2 — Detailed information of all transcripts obtained by Kallisto and the statistical analysis of transcripts per million (TPM) in wheat chromosomes 3AL, 3B, 3DL and 5BL, both in presence (WT) and in absence (ph1b deletion) of the Ph1 locus. Data represent mean values ± standard error (SE) from RNA samples collected at late leptotene-early zygotene stage in WT and in ph1b deletion. (XLSX 13 kb). [file 11032_2017_700_MOESM2_ESM.xlsx]

## Sheet: Sheet1
file name	target_id	Length of transcript	Effective length of transcript	Estimated counts for transcript	Transcripts per million
						Mean ± SE	p-value
CS+_2_LIB19444_AA0645950.txt	TRIAE_CS42_3AL_TGACv1_195180_AA0645950.1	3235	3075.78	74.8875	1.02971	1.63 ± 0.53	0.2638
CS+_3_LIB19445_AA0645950.txt	TRIAE_CS42_3AL_TGACv1_195180_AA0645950.1	3235	3080.56	57.1733	1.16279
CS+_4_LIB19446_AA0645950.txt	TRIAE_CS42_3AL_TGACv1_195180_AA0645950.1	3235	3069.76	108.697	2.68909
CS-_2_LIB19447_AA0645950.txt	TRIAE_CS42_3AL_TGACv1_195180_AA0645950.1	3235	3063.14	87.5563	2.21901	2.49 ± 0.40
CS-_3_LIB19448_AA0645950.txt	TRIAE_CS42_3AL_TGACv1_195180_AA0645950.1	3235	3062.52	144.236	3.28692
CS-_4_LIB19449_AA0645950.txt	TRIAE_CS42_3AL_TGACv1_195180_AA0645950.1	3235	3051.12	129.983	1.97647
CS+_2_LIB19444_AA0809860.txt	TRIAE_CS42_3B_TGACv1_225572_AA0809860.1	3094	2934.78	63.2881	0.912029	1.21 ± 0.17	0.1611
CS+_3_LIB19445_AA0809860.txt	TRIAE_CS42_3B_TGACv1_225572_AA0809860.1	3094	2939.56	58.0393	1.23702
CS+_4_LIB19446_AA0809860.txt	TRIAE_CS42_3B_TGACv1_225572_AA0809860.1	3094	2928.76	57.2239	1.48384
CS-_2_LIB19447_AA0809860.txt	TRIAE_CS42_3B_TGACv1_225572_AA0809860.1	3094	2922.14	59.222	1.57333	1.76 ± 0.27
CS-_3_LIB19448_AA0809860.txt	TRIAE_CS42_3B_TGACv1_225572_AA0809860.1	3094	2921.52	96.1204	2.29615
CS-_4_LIB19449_AA0809860.txt	TRIAE_CS42_3B_TGACv1_225572_AA0809860.1	3094	2910.12	88.2835	1.40745
CS+_2_LIB19444_AA0884100.txt	TRIAE_CS42_3DL_TGACv1_251716_AA0884100.1	2938	2778.78	57.6137	0.876867	1.24 ± 0.60	0.3343
CS+_3_LIB19445_AA0884100.txt	TRIAE_CS42_3DL_TGACv1_251716_AA0884100.1	2938	2783.56	41	0.922825
CS+_4_LIB19446_AA0884100.txt	TRIAE_CS42_3DL_TGACv1_251716_AA0884100.1	2938	2772.76	70.0859	1.91961
CS-_2_LIB19447_AA0884100.txt	TRIAE_CS42_3DL_TGACv1_251716_AA0884100.1	2938	2766.14	51.5444	1.44659	1.66 ± 0.31
CS-_3_LIB19448_AA0884100.txt	TRIAE_CS42_3DL_TGACv1_251716_AA0884100.1	2938	2765.52	79.898	2.01629
CS-_4_LIB19449_AA0884100.txt	TRIAE_CS42_3DL_TGACv1_251716_AA0884100.1	2938	2754.12	90.2955	1.52106
CS+_2_LIB19444_AA1305800.txt	TRIAE_CS42_5BL_TGACv1_404600_AA1305800.1	3346	3186.78	446.506	5.92567	4.94 ± 0.87	0.0007
CS+_3_LIB19445_AA1305800.txt	TRIAE_CS42_5BL_TGACv1_404600_AA1305800.1	3346	3191.56	217.241	4.26458
CS+_4_LIB19446_AA1305800.txt	TRIAE_CS42_5BL_TGACv1_404600_AA1305800.1	3346	3180.76	193.994	4.6318
CS-_2_LIB19447_AA1305800.txt	TRIAE_CS42_5BL_TGACv1_404600_AA1305800.1	3346	3174.14	7.67731	0.187768	0.06 ± 0.06
CS-_3_LIB19448_AA1305800.txt	TRIAE_CS42_5BL_TGACv1_404600_AA1305800.1	3346	3173.52	0	0
CS-_4_LIB19449_AA1305800.txt	TRIAE_CS42_5BL_TGACv1_404600_AA1305800.1	3346	3162.12	0	0
