# Supplementary material for: Exploiting the ZIP4 homologue within the wheat Ph1 locus has identified two lines exhibiting homoeologous crossover in wheat-wild relative hybrids
Source: Mol Breed. 2017 Jul 18;37(8):95. doi: 10.1007/s11032-017-0700-2 (PMC5515957; doi:10.1007/s11032-017-0700-2)
Supplement: Supplementary file 3 — Detailed information on the seven EMS mutant lines selected as possessing potentially interesting mutations within TaZIP4-B2(Traes_5BL_9663AB85C.1). The two mutant lines (Cadenza1691 and Cadenza0348) which showed reduced number of COs in Cadenza mutant lines are indicated in bold. (XLSX 15 kb). [file 11032_2017_700_MOESM3_ESM.xlsx]

## Sheet: Sheet1
	Tilling population
	Line	Chr	Position	Consequence	CDS position	Sift score
	Cad0000
	Cad0198	5BL	5973		107	No
	Cad1691	5BL	6366		628	No
	Cad1363	5BL	7196		1371	No
	Cad1866	5BL	7479		1573	No
	Cad1127	5BL	7878		1894	No
	Cad1007	5BL	7917		1933	No
	Cad0348	5BL	7948	stop_gained	1964	No

## Sheet: Sheet2
Line	Scaffold	Chromosome	Position	Ref base	WT base	Alt_base	Confidence	Gene	Consequence	cDNA position	CDS position	Amino acids	Codons	Sift score	domain		Het/hom
Cadenza0198	TRIAE_CS42_5BL_TGACv1_404600_AA1305800	5BL	5973	C	C	T	high	Traes_5BL_9663AB85C	missense_variant	235	107	T36I	aCc/aTc	NO	spo22		hom
Cadenza1691	TRIAE_CS42_5BL_TGACv1_404600_AA1305801	5BL	6366	C	C	T	high	Traes_5BL_9663AB85C	missense_variant	628	500	A167V	gCc/gTc	NO	spo22		hom
Cadenza1363	TRIAE_CS42_5BL_TGACv1_404600_AA1305802	5BL	7196	C	C	T	low	Traes_5BL_9663AB85C	missense_variant	1371	1243	H415Y	Cat/Tat	NO	spo22	TPR	het
Cadenza1866	TRIAE_CS42_5BL_TGACv1_404600_AA1305803	5BL	7479	C	C	T	high	Traes_5BL_9663AB85C	missense_variant	1573	1445	A482V	gCc/gTc	NO	TPR		het
Cadenza1127	TRIAE_CS42_5BL_TGACv1_404600_AA1305804	5BL	7878	G	G	A	high	Traes_5BL_9663AB85C	missense_variant	1894	1766	G589D	gGc/gAc	NO			hom
Cadenza1007	TRIAE_CS42_5BL_TGACv1_404600_AA1305805	5BL	7917	G	G	A	high	Traes_5BL_9663AB85C	missense_variant	1933	1805	R602H	cGt/cAt	NO			hom
Cadenza0348	TRIAE_CS42_5BL_TGACv1_404600_AA1305806	5BL	7948	G	G	A	high	Traes_5BL_9663AB85C	stop_gained	1964	1836	W612*	tgG/tgA				het
